# Supplementary material for: Discovery of fungal surface NADases predominantly present in pathogenic species
Source: Nat Commun. 2021 Mar 12;12:1631. doi: 10.1038/s41467-021-21307-z (PMC7955114; doi:10.1038/s41467-021-21307-z)
Supplement: Supplementary file 4 — Supplementary Data 1 [file 41467_2021_21307_MOESM4_ESM.xlsx]

## Sheet: Aspergillus fumigatus conidia
Gene Symbol	Description	Coverage [%]	# PSMs	# Unique	# AAs	MW	calc. pI	Score	Score MS	Score	Chromosome
				Peptides		[kDa]		Mascot	Amanda 2.0	Sequest HT
AFUA_3G07030	Glutaminase GtaA	6	31	5	691	76.1	32234	203	1875.18	21794	III; 3
AFUA_1G06390	Elongation factor 1-alpha	10	19	5	494	53.8	43839	83	1021.7	27211	1; I
AFUA_6G13540	Carboxypeptidase Y homolog A	6	14	3	543	60.9	44048	105	801	22647	VI; 6
AFUA_3G08930	Tripeptidyl-peptidase sed3	5	13	3	596	65.2	44317	144	884.09	17958	III; 3
AFUA_6G14470	Uncharacterized protein	7	11	2	234	26	19815	93	633.29	13210	VI; 6
AFUA_4G03660	Acid phosphatase, putative	3	10	1	414	46.1	15493	54	506.79	22647	IV; 4
AFUA_3G07160	Class V chitinase, putative	6	9	3	426	46.5	16193	57	489.21	24473	III; 3
AFUA_1G10590	GPI anchored protein, putative	5	8	2	357	38.9	43896	42	756.44	0	1; I
AFUA_2G13530	Translation elongation factor EF-2 subunit, putative	1	6	1	839	93.1	35217	69	376.89	25934	II; 2
AFUA_6G12070	FAD-linked oxidoreductase fmqD	2	6	1	497	54.5	22372	64	390.55	12479	VI; 6
AFUA_6G04740	Actin Act1	3	6	1	393	43.9	46905	61	341.74	0	VI; 6
AFUA_1G05770	Probable beta-glucosidase A	1	6	1	873	94.7	43586	46	331.54	0	I; 1
AFUA_2G17530	Laccase abr2	2	5	1	587	65.2	42856	32	353.97	0	2; II
AFUA_2G05240	Uncharacterized protein	2	5	1	400	42.2	43957	59	361.86	41306	II; 2
AFUA_6G13450	Nitrilase	3	5	1	419	45.1	45809	49	341.87	0	VI; 6
AFUA_5G02910	NAP family protein	3	5	1	354	41	43955	63	444.85	33604	V; 5
AFUA_1G14560	Probable mannosyl-oligosaccharide	2	5	1	493	53.8	46508	32	323.16	13210	I; 1
	alpha-1,2-mannosidase 1B
AFUA_2G17560	Hydroxynaphthalene reductase arp2	4	5	1	273	44071	33725	42	464	0	2; II
AFUA_8G05680	Serine/threonine-protein kinase	1	4	1	1119	123.7	44021		437.78	0	8; VIII
AFUA_8G05020	Beta-hexosaminidase	2	3	1	600	67.4	35551	38	162.54	0	8; VIII
AFUA_6G03810	ATP synthase D chain, mitochondrial, putative	3	3	1	255	44040	43930		280.99	0	6; VI
AFUA_5G09910	Nitroreductase family protein, putative	3	2	1	217	43914	33359	29			V; 5
AFUA_4G03790	Serine peptidase, family S28, putative	2	2	1	560	62.7	12540	33			IV; 4
AFUA_4G11540	Glycerol kinase, putative	2	2	1	564	62.2	43957		282.48		4; IV
AFUA_2G00220	Peptide hydrolase	2	1	1	524	56.7	41760	31			2; II
AFUA_1G13790	Histone H3	5	1	1	136	43905	42309	25			1; I

## Sheet: Heat treated Af conidia
Gene Symbol	Description	Coverage [%]	# PSMs	# Unique	# AAs	MW [kDa]	calc. pI	Score	Score MS	Score	Chromosome
				Peptides				Mascot	Amanda 2.0	Sequest HT
AFUA_6G14470	Uncharacterized protein	7	8	2	234	26	19815	105	303.82	0	VI; 6
AFUA_4G09580	Major allergen Asp f 2	2	5	1	310	32.8	23498	36	149.45	0	4
AFUA_8G00550	Methyltransferase psoC	5	5	1	271	43980	14001	20	265.6	0	8; VIII
AFUA_1G11640	Cytosolic Cu/Zn superoxide	6	4	1	221	24	35551	29	179.36	0	1; I
	dismutase, putative
AFUA_5G09230	Transaldolase	3	2	1	324	35.4	16224	32	141.12		V; 5
AFUA_6G13540	Carboxypeptidase Y homolog A	2	2	1	543	60.9	44048	37			VI; 6
AFUA_7G05140	Class III chitinase, putative	2	2	1	448	46.2	44048	48			7; VII
