# Supplementary material for: Discovery of fungal surface NADases predominantly present in pathogenic species
Source: Nat Commun. 2021 Mar 12;12:1631. doi: 10.1038/s41467-021-21307-z (PMC7955114; doi:10.1038/s41467-021-21307-z)
Supplement: Supplementary file 6 — Source Data [file 41467_2021_21307_MOESM6_ESM.xlsx]

## Sheet: Figure 1
Figure 1
Figure 1a
PBS	Af conidia
0.24	29.57
0.53	30.57
0.6	28.28
Unit: εNADase activity (Δfluorescence*min-1)
Figure 1b
Buffer	Resting conidia (0h)	Swollen conidia (5h)	Germlings (8h)	Young hyphae (16h)	Adult hyphae (24h)
-34.587	92.5342	345.321	306.025	316.686	1231.91
-26.3178	43.2966	236.037	204.734	350.517	999.019
-22.3157	96.0585	286.939	267.925	265.119	1242.55
Unit: εNADase activity (Δfluorescence*min-1)
Figure 1d
Lane 1: Neurospora crassa conidia					Lane 1: Aspergillus fumigatus conidia
Lane 2: NcNADase-FLAG expressed in 293 cells					Lane 2: Heat-treated Aspergillus fumigatus conidia
Lane 3: Periplasmic NcNADase-6xHis expressed and purified from e. coli rosetta blue					Lane 3: Empty
Lane 4: NcNADase-6xhis expresse and purified from e. coli rosetta blue					Lane 4: Aspergillus fumigatus conidia
Lane 5: Uniduced control of NcNADase-6his					Lane 5: Heat-treated Aspergillus fumigatus conidia
Lane6: Aplysia californica cyclase					Lane 6: Empty
					Lane 7: Aspergillus fumigatus conidia
					Lane 8: Heat-treated Aspergillus fumigatus conidia
Figure 1f
Lane1: WT Aspergillus fumigatus conidia
Lane 2: KO Aspergillus fumigatus conidia
Lane 3: Complementation Aspergillus fumigatus conidia
Figure 1g
PBS	WT	KO	Comp
-13.0234	2562.14	-18.8333	1269.96
-20.5643	1771.56	-9.71429	1209.71
-1.6301	1651.97	-10.9226	901.034
Unit: εNADase activity (Δfluorescence*min-1)

## Sheet: Figure 2
Figure 2
Figure2a
Buffer	AfNADase
0.134	552.888
1.234	520.614
0.456	514.992
Unit: εNADase activity (Δfluorescence*min-1)
Figure 2b
Buffer	Untreated	DTT	EGTA	EGTA+Ca2+		10 mM Ca2+	5 mM Ca2+	Untreated	2 mM EGTA	3 mM EGTA	4 mM EGTA	5 mM EGTA
0.356	496.443	235.953	176.738	444.743		89.76	84.66	77.94	62.28	48.12	30.72	27.96
2.345	515.937	220.365	158.243	431.241		90.96	82.98	76.24	68.16	50.28	29.16	25.98
0.984	508.847	214.928	183.953	451.968		87.9	86.22	78.36	63.42	47.88	31.44	28.44
Figure 2d
NAD+ kinetics																								NADP+ kinetics
	Reaction 1			Fit 1			Reaction 2			Fit 2			Reaction 3			Fit 3			Reaction 4			Fit 4			Reaction 1			Fit 1			Reaction 2			Fit 2			Reaction 3			Fit 3
Time	Conc (uM)		Time	Conc (uM)		Time	Conc (uM)		Time	Conc (uM)		Time	Conc (uM)		Time	Conc (uM)		Time	Conc (uM)		Time	Conc (uM)		Time	Conc (uM)		Time	Conc (uM)		Time	Conc (uM)		Time	Conc (uM)		Time	Conc (uM)		Time	Conc (uM)
0	500		0	500		0	500		0	500		0	500		0	500		0	500		0	500		0	500		0	500		0	500		0	500		0	500		0	500
274	409.494		6.40685	497.984		259	426.267		6.40548	497.862		266	429.493		6.42192	497.909		276	421.745		6.44384	498.109		273	407.774		6.43836	497.757		180	463.363		6.32329	498.312		230	449.304		6.13836	498.75
346	389.668		15.2788	495.193		331	398.979		15.213	494.924		338	385.168		15.2521	495.038		348	385.506		15.3041	495.512		344	382.449		15.2911	494.676		251	448.278		15.0178	495.992		302	431.526		14.6411	497.02
418	372.771		24.1507	492.406		403	377.09		24.0206	491.988		409	373.932		24.0822	492.172		419	371.134		24.1644	492.918		416	366.113		24.1438	491.599		323	446.679		23.7123	493.674		374	407.54		23.1438	495.291
489	355.472		33.0226	489.621		474	353.599		32.8281	489.055		481	339.631		32.9123	489.309		491	363.905		33.0247	490.328		488	344.406		32.9966	488.526		395	429.03		32.4068	491.358		445	390.329		31.6466	493.562
561	320.222		41.8945	486.838		546	325.541		41.6356	486.123		552	328.001		41.7425	486.451		562	338.697		41.8849	487.74		559	318.375		41.8493	485.458		466	412.783		41.1014	489.045		517	373.57		40.1493	491.834
633	312.776		50.7664	484.058		618	299.629		50.4432	483.194		624	323.038		50.5726	483.598		634	313.967		50.7452	485.155		631	295.505		50.702	482.394		538	400.013		49.7959	486.733		588	351.999		48.6521	490.107
705	286.99		59.6384	481.281		691	282.859		59.2507	480.267		696	304.245		59.4027	480.749		706	304.408		59.6055	482.574		702	275.143		59.5548	479.334		610	384.694		58.4904	484.423		660	333.569		57.1548	488.381
776	273.749		68.5103	478.507		763	263.467		68.0582	477.342		767	270.512		68.2329	477.904		777	281.031		68.4657	479.995		774	252.821		68.4075	476.278		681	366.594		67.1849	482.116		731	316.442		65.6575	486.655
848	256.822		77.3822	475.735		835	232.062		76.8658	474.419		839	263.763		77.063	475.064		849	283.806		77.326	477.42		846	233.369		77.2603	473.227		753	350.651		75.8795	479.81		803	294.381		74.1603	484.93
920	227.227		86.2541	472.965		906	216.118		85.6733	471.498		911	236.779		85.8932	472.228		920	259.898		86.1863	474.848		917	210.38		86.113	470.18		825	340.06		84.574	477.507		874	280.92		82.663	483.206
992	222.962		95.126	470.199		978	183.837		94.4808	468.58		982	211.958		94.7233	469.397		992	230.355		95.0466	472.279		989	188.855		94.9657	467.138		896	322.941		93.2685	475.205		946	261.198		91.1658	481.483
1063	202.946		103.998	467.435		1049	169.823		103.288	465.664		1054	175.137		103.553	466.57		1063	230.63		103.907	469.714		1061	171.333		103.819	464.1		968	311.765		101.963	472.906		1018	240.494		99.6685	479.761
1135	175.205		112.87	464.674		1121	145.987		112.096	462.751		1126	182.027		112.384	463.748		1135	220.572		112.767	467.151		1132	152.304		112.671	461.067		1040	297.395		110.657	470.608		1089	228.126		108.171	478.039
1207	153.649		121.742	461.916		1193	131.087		120.903	459.839		1198	154.444		121.214	460.931		1206	183.909		121.627	464.592		1204	136.828		121.524	458.038		1111	278.567		119.352	468.313		1161	212.192		116.674	476.318
1279	128.759		130.614	459.16		1264	118.794		129.711	456.931		1269	162.905		130.044	458.119		1278	176.555		130.488	462.037		1275	119.793		130.377	455.014		1183	268.519		128.047	466.02		1232	198.09		125.177	474.598
1350	120.407		139.486	456.408		1336	100.904		138.518	454.024		1341	131.411		138.874	455.311		1350	140.222		139.348	459.484		1347	107.326		139.23	451.994		1255	250.3		136.741	463.73		1304	183.766		133.679	472.879
1422	105.151		148.357	453.658		1407	81.0527		147.326	451.12		1412	110.424		147.704	452.508		1422	145.69		148.208	456.935		1419	90.4018		148.082	448.98		1327	239.252		145.436	461.441		1376	168.796		142.182	471.161
1494	89.3275		157.23	450.911		1479	69.908		156.134	448.218		1484	117.781		156.534	449.709		1493	127.328		157.069	454.39		1490	80.0514		156.935	445.97		1398	224.418		154.13	459.155		1447	153.66		150.685	469.443
1565	76.6822		166.101	448.167		1551	61.2933		164.941	445.319		1556	78.4301		165.364	446.916		1565	115.384		165.929	451.848		1562	72.8259		165.788	442.964		1470	213.236		162.825	456.87		1519	135.676		159.188	467.726
1637	71.1468		174.973	445.426		1622	46.2646		173.749	442.422		1627	109.697		174.195	444.127		1637	107.941		174.789	449.309		1634	61.5003		174.64	439.964		1541	201.561		171.519	454.588		1591	128.577		167.69	466.01
1709	68.4045		183.845	442.688		1694	38.3437		182.556	439.528		1699	70.5187		183.025	441.344		1708	85.803		183.649	446.774		1705	52.3913		183.493	436.968		1613	191.82		180.214	452.309		1663	113.174		176.193	464.296
1781	58.0313		192.717	439.953		1766	19.5056		191.364	436.637		1771	77.6896		191.855	438.565		1780	77.2709		192.51	444.242		1777	44.5767		192.346	433.977		1685	175.618		188.908	450.031		1734	106.853		180	463.528
1852	43.3633		201.589	437.221		1837	18.3057		200.171	433.748		1842	53.9939		200.685	435.791		1851	70.5692		201.37	441.713		1849	40.0587		201.199	430.991		1756	163.566		197.603	447.756		1806	93.6608		184.696	462.581
1924	23.6704		210.461	434.492		1909	27.8852		208.979	430.861		1914	42.0932		209.515	433.022		1923	50.7722		210.23	439.188		1921	31.4284		210.051	428.011		1828	161.065		206.297	445.483		1878	83.7902		193.199	460.868
1996	39.7764		219.333	431.766		1980	18.122		217.786	427.977		1986	47.7156		218.345	430.259		1994	59.3994		219.09	436.667		1992	31.3876		218.904	425.035		1899	144.55		214.992	443.212		1950	73.3965		201.701	459.156
2067	16.9036		228.205	429.044		2052	16.7387		226.594	425.096		2057	46.4057		227.175	427.5		2066	45.5994		227.951	434.15		2064	24.0204		227.757	422.064		1971	134.406		223.686	440.944		2021	67.4994		210.204	457.444
2140	18.1585		237.077	426.324		2123	2.45325		235.401	422.218		2129	52.9172		236.006	424.746		2138	49.3247		236.811	431.636		2135	17.7482		236.61	419.099		2042	125.131		230	439.298		2093	60.0642		218.707	455.733
2211	11.8169		245.949	423.607		2195	-1.77792		244.209	419.342		2201	35.0791		244.836	421.998		2209	30.9465		245.671	429.125		2207	16.7586		245.462	416.138		2114	116.767		232.381	438.678		2164	51.1913		227.21	454.023
2283	15.8346		254.821	420.894		2267	10.5264		253.016	416.469		2272	6.93853		253.666	419.255		2281	41.7425		254.531	426.619		2279	10.384		254.315	413.183		2186	107.562		241.075	436.414		2236	48.0033		235.712	452.314
2355	15.8297		263.692	418.184		2338	1.20662		259	414.519		2344	24.2117		262.496	416.517		2352	45.4845		263.392	424.116		2350	11.09		263.168	410.233		2257	99.4571		249.77	434.153		2308	41.4173		244.215	450.606
			272.564	415.477					261.824	413.599					266	415.432					272.252	421.616					272.021	407.288					258.464	431.894					251	449.244
			274	415.039					270.632	410.731					271.326	413.784					276	420.56					273	406.963					267.159	429.637					252.718	448.899
			281.436	412.774					279.439	407.866					280.156	411.057					281.112	419.121					280.873	404.349					275.853	427.383					261.221	447.192
			290.308	410.074					288.247	405.005					288.986	408.335					289.973	416.629					289.726	401.415					284.548	425.132					269.723	445.487
			299.18	407.377					297.054	402.146					297.816	405.618					298.833	414.141					298.579	398.486					293.243	422.882					278.226	443.783
			308.052	404.683					305.862	399.29					306.647	402.907					307.693	411.657					307.432	395.563					301.937	420.636					286.729	442.079
			316.924	401.993					314.669	396.437					315.477	400.201					316.553	409.176					316.284	392.646					302	420.62					295.231	440.376
			325.796	399.306					323.477	393.587					324.307	397.501					325.414	406.7					325.137	389.734					310.632	418.392					303.734	438.674
			334.668	396.623					331	391.155					333.137	394.806					334.274	404.228					333.99	386.828					319.326	416.15					312.237	436.974
			343.54	393.943					332.284	390.74					338	393.325					343.134	401.759					342.842	383.927					328.021	413.911					320.74	435.274
			346	393.201					341.092	387.896					341.967	392.117					348	400.405					344	383.548					336.715	411.674					323	434.822
			352.412	391.267					349.899	385.055					350.797	389.434					351.995	399.295					351.695	381.033					345.41	409.44					329.243	433.575
			361.284	388.595					358.707	382.217					359.627	386.756					360.855	396.834					360.548	378.144					354.104	407.209					337.745	431.877
			370.156	385.926					367.514	379.383					368.457	384.084					369.715	394.377					369.401	375.26					362.799	404.98					346.248	430.179
			379.027	383.261					376.322	376.552					377.288	381.417					378.575	391.925					378.253	372.383					371.493	402.753					354.751	428.483
			387.899	380.599					385.13	373.724					386.118	378.757					387.436	389.477					387.106	369.512					374	402.112					363.253	426.788
			396.771	377.941					393.937	370.899					394.948	376.102					396.296	387.032					395.959	366.647					380.188	400.53					371.756	425.094
			405.643	375.287					402.745	368.077					403.778	373.454					405.156	384.592					404.812	363.788					388.882	398.309					380.259	423.401
			414.515	372.637					403	367.996					409	371.89					414.016	382.156					413.664	360.935					397.577	396.091					388.762	421.708
			418	371.596					411.552	365.259					412.608	370.811					419	380.788					416	360.183					406.271	393.875					395	420.467
			423.387	369.99					420.36	362.445					421.438	368.174					422.877	379.725					422.517	358.088					414.966	391.662					397.264	420.017
			432.259	367.347					429.167	359.633					430.269	365.543					431.737	377.297					431.37	355.247					423.66	389.452					405.767	418.327
			441.131	364.709					437.975	356.826					439.099	362.918					440.597	374.874					440.223	352.413					432.355	387.245					414.27	416.637
			450.003	362.074					446.782	354.021					447.929	360.299					449.457	372.455					449.075	349.585					441.049	385.04					422.773	414.949
			458.875	359.443					455.59	351.221					456.759	357.687					458.318	370.041					457.928	346.764					445	384.039					431.275	413.262
			467.747	356.816					464.397	348.424					465.589	355.081					467.178	367.631					466.781	343.949					449.744	382.839					439.778	411.575
			476.618	354.193					473.205	345.63					474.419	352.481					476.038	365.225					475.634	341.14					458.438	380.64					448.281	409.89
			485.49	351.575					474	345.378					481	350.547					484.899	362.824					484.486	338.339					467.133	378.444					456.784	408.206
			489	350.54					482.012	342.841					483.249	349.887					491	361.173					488	337.228					475.827	376.25					465.286	406.523
			494.362	348.96					490.82	340.055					492.079	347.299					493.759	360.427					493.339	335.543					484.522	374.06					466	406.382
			503.234	346.35					499.627	337.272					500.91	344.718					502.619	358.035					502.192	332.755					493.216	371.873					473.789	404.841
			512.106	343.744					508.435	334.494					509.74	342.144					511.479	355.647					511.045	329.973					501.911	369.688					482.292	403.159
			520.978	341.142					517.242	331.719					518.57	339.576					520.34	353.264					519.897	327.199					510.606	367.507					490.795	401.479
			529.85	338.545					526.05	328.949					527.4	337.014					529.2	350.886					528.75	324.431					517	365.905					499.297	399.8
			538.722	335.952					534.857	326.182					536.23	334.459					538.06	348.512					537.603	321.67					519.3	365.329					507.8	398.123
			547.594	333.363					543.665	323.42					545.06	331.911					546.92	346.143					546.456	318.916					527.995	363.153					516.303	396.446
			556.466	330.779					546	322.688					552	329.913					555.781	343.778					555.308	316.17					536.689	360.981					524.806	394.77
			561	329.46					552.473	320.661					553.89	329.369					562	342.122					559	315.026					545.384	358.812					533.308	393.095
			565.338	328.199					561.28	317.907					562.721	326.834					564.641	341.419					564.161	313.43					554.078	356.645					538	392.172
			574.21	325.624					570.088	315.157					571.551	324.306					573.501	339.064					573.014	310.698					562.773	354.482					541.811	391.422
			583.082	323.053					578.895	312.411					580.381	321.785					582.362	336.714					581.866	307.973					571.467	352.322					550.314	389.749
			591.953	320.488					587.703	309.67					589.211	319.27					591.222	334.369					590.719	305.256					580.162	350.165					558.816	388.078
			600.825	317.926					596.51	306.932					598.041	316.763					600.082	332.029					599.572	302.546					588	348.223					567.319	386.408
			609.697	315.37					605.318	304.2					606.871	314.262					608.942	329.694					608.425	299.843					588.856	348.012					575.822	384.739
			618.569	312.818					614.125	301.471					615.701	311.769					617.803	327.363					617.277	297.149					597.551	345.861					584.325	383.071
			627.441	310.271					618	300.272					624	309.432					626.663	325.038					626.13	294.461					606.245	343.714					592.827	381.404
			633	308.678					622.933	298.747					624.532	309.283					634	323.117					631	292.986					614.94	341.57					601.33	379.738
			636.313	307.729					631.74	296.028					633.362	306.803					635.523	322.718					634.983	291.782					623.634	339.429					609.833	378.074
			645.185	305.192					640.548	293.313					642.192	304.331					644.384	320.403					643.836	289.111					632.329	337.292					610	378.041
			654.057	302.661					649.356	290.604					651.022	301.867					653.244	318.093					652.688	286.447					641.023	335.158					618.336	376.41
			662.929	300.134					658.163	287.899					659.852	299.409					662.104	315.789					661.541	283.791					649.718	333.027					626.838	374.748
			671.801	297.612					666.971	285.198					668.682	296.959					670.964	313.489					670.394	281.144					658.412	330.9					635.341	373.087
			680.673	295.095					675.778	282.503					677.512	294.516					679.825	311.195					679.247	278.504					660	330.512					643.844	371.427
			689.544	292.584					684.586	279.812					686.342	292.081					688.685	308.906					688.099	275.873					667.107	328.776					652.347	369.769
			698.416	290.078					691	277.856					695.173	289.654					697.545	306.623					696.952	273.25					675.801	326.655					660.849	368.111
			705	288.221					693.393	277.127					696	289.426					706	304.449					702	271.759					684.496	324.538					669.352	366.455
			707.288	287.577					702.201	274.447					704.003	287.233					706.405	304.344					705.805	270.636					693.19	322.425					677.855	364.8
			716.16	285.081					711.008	271.772					712.833	284.821					715.266	302.072					714.658	268.03					701.885	320.315					681	364.188
			725.032	282.591					719.816	269.102					721.663	282.416					724.126	299.805					723.51	265.432					710.58	318.208					686.357	363.147
			733.904	280.107					728.623	266.437					730.493	280.019					732.986	297.543					732.363	262.843					719.274	316.106					694.86	361.494
			742.776	277.628					737.431	263.778					739.323	277.63					741.847	295.287					741.216	260.263					727.968	314.006					703.363	359.843
			751.648	275.155					746.238	261.125					748.153	275.249					750.707	293.036					750.068	257.692					731	313.275					711.866	358.193
			760.52	272.687					755.046	258.476					756.984	272.875					759.567	290.792					758.921	255.129					736.663	311.911					720.369	356.544
			769.392	270.226					763	256.09					765.814	270.51					768.427	288.553					767.774	252.576					745.357	309.819					728.871	354.897
			776	268.396					763.853	255.834					767	270.193					777	286.392					774	250.785					754.052	307.731					737.374	353.25
			778.264	267.77					772.661	253.197					774.644	268.153					777.288	286.319					776.627	250.031					762.747	305.646					745.877	351.606
			787.136	265.32					781.468	250.566					783.474	265.803					786.148	284.091					785.48	247.496					771.441	303.566					753	350.229
			796.008	262.876					790.276	247.941					792.304	263.462					795.008	281.87					794.332	244.97					780.136	301.489					754.38	349.962
			804.88	260.438					799.084	245.322					801.134	261.129					803.869	279.654					803.185	242.453					788.83	299.416					762.882	348.32
			813.751	258.006					807.891	242.709					809.964	258.805					812.729	277.444					812.038	239.946					797.525	297.347					771.385	346.679
			822.623	255.58					816.699	240.102					818.794	256.488					821.589	275.24					820.89	237.448					803	296.046					779.888	345.039
			831.495	253.16					825.506	237.501					827.625	254.18					830.449	273.042					829.743	234.959					806.219	295.281					788.39	343.401
			840.367	250.747					834.314	234.906					836.455	251.881					839.31	270.85					838.596	232.481					814.914	293.22					796.893	341.764
			848	248.676					835	234.704					839	251.22					848.17	268.664					846	230.415					823.608	291.163					805.396	340.128
			849.239	248.34					843.121	232.318					845.285	249.59					849	268.46					847.449	230.012					832.303	289.109					813.899	338.494
			858.111	245.94					851.929	229.737					854.115	247.308					857.03	266.485					856.301	227.553					840.997	287.06					822.401	336.861
			866.983	243.546					860.736	227.162					862.945	245.034					865.89	264.311					865.154	225.104					849.692	285.014					825	336.363
			875.855	241.158					869.544	224.593					871.775	242.769					874.751	262.144					874.007	222.665					858.386	282.973					830.904	335.23
			884.727	238.778					878.351	222.032					880.606	240.513					883.611	259.983					882.86	220.236					867.081	280.936					839.407	333.6
			893.599	236.404					887.159	219.477					889.436	238.265					892.471	257.829					891.712	217.817					874	279.318					847.91	331.971
			902.471	234.037					895.966	216.929					898.266	236.027					901.332	255.68					900.565	215.408					875.775	278.903					856.412	330.344
			911.342	231.677					904.774	214.389					907.096	233.797					910.192	253.539					909.418	213.01					884.47	276.874					864.915	328.718
			920	229.38					906	214.036					911	232.814					919.052	251.404					917	210.965					893.164	274.85					873.418	327.094
			920.214	229.323					913.582	211.856					915.926	231.576					920	251.176					918.27	210.623					901.859	272.829					881.92	325.471
			929.086	226.977					922.389	209.33					924.756	229.365					927.912	249.275					927.123	208.246					910.553	270.814					890.423	323.849
			937.958	224.638					931.197	206.811					933.586	227.162					936.773	247.153					935.976	205.88					919.248	268.802					896	322.787
			946.83	222.306					940.004	204.3					942.416	224.969					945.633	245.038					944.829	203.525					927.942	266.795					898.926	322.229
			955.702	219.982					948.812	201.797					951.247	222.785					954.493	242.929					953.682	201.18					936.637	264.792					907.429	320.611
			964.574	217.665					957.619	199.301					960.077	220.61					963.353	240.827					962.534	198.847					945.332	262.793					915.932	318.994
			973.446	215.355					966.427	196.814					968.907	218.445					972.214	238.732					971.387	196.525					946	262.64					924.434	317.378
			982.318	213.053					975.234	194.334					977.737	216.289					981.074	236.644					980.24	194.214					954.026	260.8					932.937	315.764
			991.19	210.759					978	193.557					982	215.252					989.934	234.563					989	191.938					962.721	258.81					941.44	314.152
			992	210.55					984.042	191.863					986.567	214.143					992	234.078					989.092	191.914					971.415	256.825					949.942	312.541
			1000.06	208.472					992.849	189.399					995.397	212.006					998.794	232.488					997.945	189.626					980.11	254.845					958.445	310.932
			1008.93	206.193					1001.66	186.945					1004.23	209.879					1007.65	230.421					1006.8	187.349					988.804	252.869					966.948	309.324
			1017.8	203.923					1010.46	184.498					1013.06	207.762					1016.51	228.361					1015.65	185.084					997.499	250.899					968	309.125
			1026.68	201.66					1019.27	182.061					1021.89	205.654					1025.38	226.308					1024.5	182.83					1006.19	248.932					975.451	307.717
			1035.55	199.405					1028.08	179.632					1030.72	203.556					1034.24	224.262					1033.36	180.589					1014.89	246.971					983.953	306.113
			1044.42	197.158					1036.89	177.212					1039.55	201.468					1043.1	222.223					1042.21	178.359					1018	246.27					992.456	304.51
			1053.29	194.92					1045.69	174.802					1048.38	199.39					1051.96	220.192					1051.06	176.142					1023.58	245.014					1000.96	302.908
			1062.16	192.69					1049	173.899					1054	198.072					1060.82	218.168					1059.91	173.936					1032.28	243.063					1009.46	301.308
			1063	192.481					1054.5	172.4					1057.21	197.322					1063	217.67					1061	173.667					1040.97	241.116					1017.96	299.71
			1071.04	190.469					1063.31	170.008					1066.04	195.264					1069.68	216.151					1068.77	171.743					1049.67	239.174					1026.47	298.113
			1079.91	188.256					1072.12	167.626					1074.87	193.216					1078.54	214.142					1077.62	169.562					1058.36	237.237					1034.97	296.518
			1088.78	186.052					1080.92	165.253					1083.7	191.179					1087.4	212.141					1086.47	167.394					1067.06	235.305					1040	295.576
			1097.65	183.857					1089.73	162.89					1092.53	189.151					1096.26	210.147					1095.33	165.238					1075.75	233.378					1043.47	294.925
			1106.53	181.671					1098.54	160.538					1101.36	187.134					1105.12	208.16					1104.18	163.095					1084.44	231.456					1051.97	293.334
			1115.4	179.493					1107.35	158.195					1110.19	185.127					1113.98	206.181					1113.03	160.964					1089	230.451					1060.48	291.744
			1124.27	177.325					1116.15	155.863					1119.02	183.131					1122.84	204.21					1121.88	158.847					1093.14	229.539					1068.98	290.155
			1133.14	175.166					1121	154.584					1126	181.561					1131.7	202.247					1130.74	156.743					1101.83	227.628					1077.48	288.569
			1135	174.715					1124.96	153.541					1127.85	181.146					1135	201.518					1132	156.443					1110.53	225.721					1085.99	286.984
			1142.01	173.017					1133.77	151.23					1136.68	179.171					1140.56	200.292					1139.59	154.651					1119.22	223.82					1094.49	285.401
			1150.88	170.876					1142.58	148.93					1145.51	177.206					1149.42	198.345					1148.44	152.573					1127.92	221.925					1102.99	283.82
			1159.76	168.746					1151.38	146.641					1154.34	175.252					1158.28	196.405					1157.3	150.508					1136.61	220.034					1111	282.332
			1168.63	166.625					1160.19	144.363					1163.17	173.309					1167.14	194.474					1166.15	148.457					1145.31	218.149					1111.49	282.24
			1177.5	164.513					1169	142.096					1172	171.377					1176	192.551					1175	146.419					1154	216.27					1120	280.663
			1186.37	162.412					1177.81	139.842					1180.83	169.456					1184.86	190.636					1183.85	144.394					1161	214.761					1128.5	279.087
			1195.24	160.321					1186.62	137.599					1189.66	167.545					1193.72	188.729					1192.7	142.384					1162.69	214.396					1137	277.513
			1204.12	158.239					1193	135.98					1198	165.751					1202.58	186.83					1201.56	140.387					1171.39	212.528					1145.51	275.94
			1207	157.565					1195.42	135.368					1198.49	165.646					1206	186.1					1204	139.839					1180.08	210.665					1154.01	274.37
			1212.99	156.168					1204.23	133.149					1207.32	163.758					1211.44	184.94					1210.41	138.404					1188.78	208.808					1162.51	272.801
			1221.86	154.108					1213.04	130.942					1216.15	161.881					1220.3	183.058					1219.26	136.435					1197.47	206.956					1171.01	271.235
			1230.73	152.058					1221.85	128.749					1224.98	160.014					1229.16	181.184					1228.12	134.481					1206.17	205.111					1179.52	269.67
			1239.6	150.018					1230.65	126.568					1233.81	158.16					1238.02	179.319					1236.97	132.54					1214.86	203.271					1183	269.029
			1248.47	147.989					1239.46	124.4					1242.64	156.316					1246.88	177.463					1245.82	130.614					1223.56	201.437					1188.02	268.107
			1257.35	145.971					1248.27	122.245					1251.47	154.484					1255.74	175.615					1254.67	128.702					1232	199.661					1196.52	266.546
			1266.22	143.964					1257.08	120.104					1260.3	152.663					1264.6	173.776					1263.53	126.805					1232.25	199.608					1205.03	264.987
			1275.09	141.968					1264	118.43					1269	150.881					1273.46	171.946					1272.38	124.923					1240.94	197.786					1213.53	263.43
			1279	141.092					1265.88	117.976					1269.13	150.854					1278	171.012					1275	124.368					1249.64	195.97					1222.03	261.875
			1283.96	139.983					1274.69	115.863					1277.96	149.056					1282.32	170.124					1281.23	123.055					1258.33	194.16					1230.53	260.322
			1292.84	138.009					1283.5	113.763					1286.79	147.27					1291.18	168.311					1290.09	121.202					1267.03	192.356					1239.04	258.77
			1301.71	136.047					1292.31	111.678					1295.62	145.495					1300.04	166.508					1298.94	119.364					1275.72	190.558					1247.54	257.221
			1310.58	134.097					1301.11	109.608					1304.45	143.733					1308.9	164.713					1307.79	117.541					1284.42	188.766					1255	255.863
			1319.45	132.158					1309.92	107.552					1313.28	141.981					1317.76	162.927					1316.64	115.733					1293.11	186.981					1256.04	255.674
			1328.32	130.231					1318.73	105.511					1322.11	140.242					1326.62	161.15					1325.5	113.94					1301.81	185.201					1264.54	254.129
			1337.19	128.316					1327.54	103.486					1330.94	138.514					1335.48	159.383					1334.35	112.163					1304	184.754					1273.05	252.586
			1346.07	126.413					1336	101.554					1339.77	136.799					1344.35	157.625					1343.2	110.4					1310.5	183.429					1281.55	251.045
			1350	125.573					1336.34	101.476					1341	136.561					1350	156.507					1347	109.649					1319.2	181.662					1290.05	249.506
			1354.94	124.523					1345.15	99.4825					1348.6	135.095					1353.2	155.876					1352.06	108.654					1327.89	179.902					1298.56	247.97
			1363.81	122.644					1353.96	97.5046					1357.43	133.403					1362.07	154.136					1360.91	106.923					1336.59	178.149					1307.06	246.435
			1372.68	120.778					1362.77	95.5431					1366.26	131.724					1370.93	152.406					1369.76	105.207					1345.28	176.402					1315.56	244.902
			1381.55	118.925					1371.57	93.5982					1375.09	130.056					1379.79	150.685					1378.61	103.507					1353.97	174.662					1324.06	243.372
			1390.43	117.085					1380.38	91.6701					1383.92	128.4					1388.65	148.974					1387.47	101.823					1362.67	172.928					1327	242.844
			1399.3	115.257					1389.19	89.7591					1392.75	126.757					1397.51	147.272					1396.32	100.154					1371.36	171.201					1332.57	241.844
			1408.17	113.443					1398	87.8654					1401.58	125.126					1406.37	145.58					1405.17	98.5021					1376	170.283					1341.07	240.318
			1417.04	111.641					1406.8	85.9894					1410.41	123.507					1415.23	143.898					1414.02	96.8657					1380.06	169.482					1349.57	238.794
			1422	110.64					1407	85.9477					1412	123.217					1422	142.618					1419	95.9528					1388.75	167.768					1358.07	237.273
			1425.91	109.853					1415.61	84.1312					1419.24	121.9					1424.09	142.225					1422.88	95.2452					1397.45	166.062					1366.58	235.754
			1434.79	108.078					1424.42	82.2911					1428.07	120.306					1432.95	140.562					1431.73	93.6409					1406.14	164.363					1375.08	234.237
			1443.66	106.317					1433.23	80.4695					1436.9	118.724					1441.81	138.909					1440.58	92.0527					1414.84	162.671					1383.58	232.722
			1452.53	104.57					1442.03	78.6665					1445.73	117.154					1450.67	137.266					1449.43	90.4808					1423.53	160.986					1392.09	231.21
			1461.4	102.836					1450.84	76.8824					1454.56	115.597					1459.53	135.633					1458.29	88.9251					1432.22	159.308					1398	230.159
			1470.27	101.116					1459.65	75.1175					1463.39	114.053					1468.39	134.01					1467.14	87.3858					1440.92	157.637					1400.59	229.7
			1479.14	99.4105					1468.46	73.3721					1472.22	112.52					1477.25	132.397					1475.99	85.8629					1447	156.473					1409.09	228.192
			1488.02	97.719					1477.26	71.6464					1481.06	111.001					1486.11	130.794					1484.85	84.3563					1449.61	155.974					1417.59	226.687
			1494	96.5864					1479	71.3086					1484	110.497					1493	129.555					1490	83.4868					1458.31	154.317					1426.1	225.184
			1496.89	96.0418					1486.07	69.9407					1489.88	109.494					1494.97	129.202					1493.7	82.8663					1467	152.669					1434.6	223.684
			1505.76	94.3791					1494.88	68.2552					1498.71	107.999					1503.83	127.619					1502.55	81.3927					1475.7	151.027					1443.1	222.186
			1514.63	92.7309					1503.69	66.5902					1507.55	106.517					1512.69	126.047					1511.4	79.9357					1484.39	149.393					1451.6	220.69
			1523.51	91.0975					1512.49	64.9459					1516.38	105.048					1521.55	124.486					1520.26	78.4953					1493.09	147.767					1460.11	219.197
			1532.38	89.4789					1521.3	63.3227					1525.2	103.592					1530.41	122.934					1529.11	77.0715					1501.78	146.149					1468.61	217.707
			1541.25	87.8752					1530.11	61.7206					1534.04	102.148					1539.27	121.394					1537.96	75.6644					1510.47	144.538					1470	217.463
			1550.12	86.2866					1538.92	60.1401					1542.87	100.717					1548.13	119.863					1546.82	74.2738					1519	142.966					1477.11	216.219
			1558.99	84.7132					1547.72	58.5812					1551.7	99.2986					1556.99	118.343					1555.67	72.9					1519.17	142.934					1485.62	214.733
			1565	83.6565					1551	58.007					1556	98.6118					1565	116.979					1562	71.9276					1527.86	141.339					1494.12	213.25
			1567.86	83.1551					1556.53	57.0443					1560.53	97.8929					1565.85	116.834					1564.52	71.5429					1536.56	139.751					1502.62	211.77
			1576.74	81.6125					1565.34	55.5295					1569.36	96.5001					1574.71	115.336					1573.37	70.2024					1545.25	138.172					1511.12	210.292
			1585.61	80.0854					1574.15	54.0372					1578.19	95.1201					1583.57	113.848					1582.23	68.8787					1553.95	136.6					1519.63	208.817
			1594.48	78.5739					1582.95	52.5674					1587.02	93.7528					1592.43	112.371					1591.08	67.5717					1562.64	135.036					1528.13	207.345
			1603.35	77.0782					1591.76	51.1204					1595.85	92.3984					1601.29	110.904					1599.93	66.2814					1571.34	133.481					1536.63	205.875
			1612.22	75.5984					1600.57	49.6964					1604.68	91.0567					1610.15	109.449					1608.78	65.0079					1580.03	131.933					1541	205.121
			1621.1	74.1345					1609.38	48.2955					1613.51	89.7279					1619.01	108.004					1617.64	63.751					1588.73	130.394					1545.13	204.408
			1629.97	72.6867					1618.18	46.918					1622.34	88.412					1627.87	106.571					1626.49	62.5108					1591	129.993					1553.64	202.944
			1637	71.5506					1622	46.3285					1627	87.7222					1636.73	105.148					1634	61.4717					1597.42	128.863					1562.14	201.482
			1638.84	71.2551					1626.99	45.564					1631.17	87.1088					1637	105.105					1635.34	61.2873					1606.12	127.341					1570.64	200.023
			1647.71	69.8397					1635.8	44.2336					1640	85.8185					1645.6	103.736					1644.19	60.0804					1614.81	125.827					1579.14	198.567
			1656.58	68.4407					1644.61	42.927					1648.83	84.5411					1654.45	102.336					1653.05	58.8901					1623.5	124.321					1587.65	197.114
			1665.45	67.0581					1653.41	41.6443					1657.66	83.2764					1663.32	100.946					1661.9	57.7165					1632.2	122.824					1596.15	195.664
			1674.33	65.6921					1662.22	40.3856					1666.49	82.0246					1672.17	99.5676					1670.75	56.5594					1640.89	121.336					1604.65	194.216
			1683.2	64.3427					1671.03	39.1511					1675.32	80.7857					1681.04	98.2004					1679.61	55.4188					1649.59	119.856					1613	192.798
			1692.07	63.0099					1679.84	37.9407					1684.15	79.5595					1689.9	96.8443					1688.46	54.2946					1658.28	118.385					1613.16	192.772
			1700.94	61.6939					1688.64	36.7546					1692.98	78.3462					1698.76	95.4994					1697.31	53.1869					1663	117.59					1621.66	191.33
			1709	60.5133					1694	36.0453					1699	77.526					1707.62	94.1658					1705	52.2382					1666.98	116.922					1630.16	189.891
			1709.82	60.3947					1697.45	35.5928					1701.81	77.1456					1708	94.1084					1706.16	52.0956					1675.67	115.469					1638.66	188.456
			1718.69	59.1124					1706.26	34.4554					1710.64	75.9578					1716.48	92.8435					1715.02	51.0206					1684.37	114.024					1647.17	187.023
			1727.56	57.847					1715.07	33.3423					1719.47	74.7828					1725.34	91.5326					1723.87	49.9619					1693.06	112.588					1655.67	185.593
			1736.43	56.5986					1723.88	32.2536					1728.3	73.6206					1734.2	90.2329					1732.72	48.9193					1701.76	111.162					1664.17	184.167
			1745.3	55.3672					1732.68	31.1892					1737.13	72.4711					1743.06	88.9447					1741.58	47.8929					1710.45	109.744					1672.67	182.743
			1754.17	54.1529					1741.49	30.1491					1745.96	71.3343					1751.92	87.6678					1750.43	46.8824					1719.14	108.335					1681.18	181.323
			1763.05	52.9557					1750.3	29.1333					1754.79	70.2101					1760.78	86.4024					1759.28	45.888					1727.84	106.936					1685	180.685
			1771.92	51.7757					1759.11	28.1417					1763.62	69.0986					1769.64	85.1484					1768.13	44.9095					1734	105.95					1689.68	179.905
			1780.79	50.6128					1766	27.3822					1771	68.1793					1778.5	83.9059					1776.99	43.9467					1736.53	105.546					1698.18	178.491
			1781	50.5855					1767.91	27.1742					1772.45	67.9998					1780	83.6965					1777	43.9453					1745.23	104.165					1706.69	177.08
			1789.66	49.4671					1776.72	26.2306					1781.28	66.9136					1787.36	82.6749					1785.84	42.9997					1753.92	102.794					1715.19	175.673
			1798.53	48.3386					1785.53	25.3109					1790.11	65.8399					1796.22	81.4554					1794.69	42.0683					1762.62	101.432					1723.69	174.268
			1807.41	47.2273					1794.34	24.4149					1798.94	64.7787					1805.08	80.2474					1803.55	41.1524					1771.31	100.079					1732.19	172.867
			1816.28	46.1332					1803.14	23.5425					1807.77	63.7301					1813.94	79.051					1812.4	40.2519					1780.01	98.7362					1740.7	171.469
			1825.15	45.0563					1811.95	22.6934					1816.6	62.6939					1822.8	77.866					1821.25	39.3667					1788.7	97.4028					1749.2	170.075
			1834.02	43.9966					1820.76	21.8675					1825.43	61.6701					1831.66	76.6927					1830.1	38.4967					1797.39	96.079					1756	168.962
			1842.89	42.9541					1829.57	21.0645					1834.26	60.6587					1840.52	75.5309					1838.95	37.6418					1806	94.7782					1757.7	168.684
			1851.77	41.9288					1837	20.4043					1842	59.7824					1849.38	74.3807					1847.81	36.8018					1806.09	94.7648					1766.2	167.296
			1852	41.9019					1838.37	20.2841					1843.09	59.6596					1851	74.1718					1849	36.6899					1814.78	93.4604					1774.71	165.912
			1860.64	40.9205					1847.18	19.5263					1851.92	58.6729					1858.24	73.2421					1856.66	35.9767					1823.48	92.1658					1783.21	164.531
			1869.51	39.9293					1855.99	18.7906					1860.75	57.6983					1867.1	72.1151					1865.51	35.1664					1832.17	90.881					1791.71	163.154
			1878.38	38.9552					1864.8	18.0767					1869.58	56.736					1875.96	70.9996					1874.37	34.3706					1840.87	89.6061					1800.22	161.78
			1887.25	37.998					1873.6	17.3845					1878.41	55.7858					1884.82	69.8958					1883.22	33.5892					1849.56	88.3411					1808.72	160.41
			1896.12	37.0578					1882.41	16.7135					1887.24	54.8476					1893.68	68.8035					1892.07	32.8222					1858.26	87.0862					1817.22	159.043
			1905	36.1344					1891.22	16.0635					1896.07	53.9215					1902.54	67.7228					1900.92	32.0694					1866.95	85.8412					1825.72	157.68
			1913.87	35.2278					1900.03	15.434					1904.9	53.0074					1911.4	66.6537					1909.78	31.3307					1875.64	84.6063					1828	157.316
			1922.74	34.338					1908.83	14.8248					1913.73	52.1051					1920.26	65.5962					1918.63	30.6058					1878	84.2736					1834.23	156.321
			1924	34.2131					1909	14.8135					1914	52.0779					1923	65.2718					1921	30.4141					1884.34	83.3816					1842.73	154.966
			1931.61	33.4648					1917.64	14.2355					1922.56	51.2148					1929.12	64.5502					1927.48	29.8948					1893.03	82.167					1851.23	153.614
			1940.48	32.6081					1926.45	13.6657					1931.39	50.3362					1937.98	63.5158					1936.34	29.1973					1901.73	80.9626					1859.74	152.266
			1949.36	31.7678					1935.26	13.115					1940.22	49.4693					1946.84	62.4929					1945.19	28.5133					1910.42	79.7685					1868.24	150.922
			1958.23	30.9439					1944.06	12.5829					1949.05	48.6141					1955.7	61.4815					1954.04	27.8426					1919.12	78.5847					1876.74	149.581
			1967.1	30.1362					1952.87	12.0693					1957.88	47.7704					1964.56	60.4816					1962.89	27.1851					1927.81	77.4112					1885.24	148.244
			1975.97	29.3447					1961.68	11.5735					1966.71	46.9383					1973.42	59.4933					1971.75	26.5406					1936.51	76.248					1893.75	146.912
			1984.85	28.5691					1970.49	11.0952					1975.54	46.1176					1982.29	58.5163					1980.6	25.909					1945.2	75.0953					1899	146.09
			1993.72	27.8094					1979.29	10.634					1984.37	45.3083					1991.14	57.5508					1989.45	25.29					1950	74.4635					1902.25	145.583
			1996	27.6164					1980	10.5977					1986	45.1604					1994	57.2422					1992	25.1142					1953.9	73.953					1910.75	144.259
			2002.59	27.0654					1988.1	10.1895					1993.2	44.5103					2000.01	56.5968					1998.31	24.6836					1962.59	72.8212					1919.26	142.938
			2011.46	26.337					1996.91	9.7612					2002.03	43.7235					2008.87	55.6541					2007.16	24.0895					1971.29	71.6998					1927.76	141.621
			2020.33	25.624					2005.72	9.34874					2010.86	42.9478					2017.73	54.7227					2016.01	23.5077					1979.98	70.589					1936.26	140.309
			2029.2	24.9264					2014.52	8.95167					2019.69	42.1832					2026.59	53.8027					2024.86	22.9378					1988.67	69.4888					1944.76	139
			2038.08	24.2439					2023.33	8.56958					2028.52	41.4296					2035.45	52.894					2033.72	22.3799					1997.37	68.3992					1953.27	137.696
			2046.95	23.5763					2032.14	8.20203					2037.35	40.6869					2044.31	51.9965					2042.57	21.8336					2006.06	67.3201					1961.77	136.396
			2055.82	22.9236					2040.95	7.84861					2046.18	39.955					2053.17	51.1103					2051.42	21.2989					2014.76	66.2517					1970.27	135.101
			2064.69	22.2855					2049.75	7.5089					2055.01	39.2338					2062.03	50.2352					2060.27	20.7756					2021	65.4912					1971	134.99
			2067	22.1219					2052	7.42439					2057	39.0731					2066	49.8465					2064	20.5587					2023.45	65.194					1978.77	133.809
			2073.56	21.6619					2058.56	7.18248					2063.84	38.5233					2070.89	49.3713					2069.13	20.2634					2032.15	64.147					1987.28	132.522
			2082.44	21.0526					2067.37	6.86895					2072.67	37.8234					2079.75	48.5185					2077.98	19.7624					2040.84	63.1106					1995.78	131.239
			2091.31	20.4574					2076.18	6.5679					2081.5	37.1339					2088.61	47.6767					2086.83	19.2721					2049.54	62.085					2004.28	129.961
			2100.18	19.876					2084.98	6.27892					2090.33	36.4547					2097.47	46.8459					2095.68	18.7926					2058.23	61.0701					2012.79	128.687
			2109.05	19.3085					2093.79	6.00162					2099.16	35.7859					2106.33	46.026					2104.54	18.3236					2066.93	60.0659					2021.29	127.418
			2117.92	18.7544					2102.6	5.73562					2107.99	35.1273					2115.19	45.2171					2113.39	17.8649					2075.62	59.0725					2029.79	126.153
			2126.8	18.2138					2111.41	5.48052					2116.82	34.4788					2124.05	44.419					2122.24	17.4164					2084.31	58.0899					2038.29	124.892
			2135.67	17.6862					2120.21	5.23595					2125.66	33.8403					2132.91	43.6317					2131.1	16.9779					2093	57.119					2042	124.344
			2140	17.4333					2123	5.16071					2129	33.601					2138	43.1843					2135	16.7877					2093.01	57.118					2046.8	123.637
			2144.54	17.1716					2129.02	5.00155					2134.49	33.2117					2141.77	42.8552					2139.95	16.5493					2101.7	56.157					2055.3	122.386
			2153.41	16.6698					2137.83	4.77695					2143.32	32.5929					2150.63	42.0893					2148.8	16.1304					2110.4	55.2067					2063.8	121.139
			2162.28	16.1805					2146.64	4.5618					2152.14	31.9839					2159.49	41.334					2157.65	15.721					2119.09	54.2672					2072.3	119.898
			2171.16	15.7035					2155.44	4.35575					2160.97	31.3845					2168.35	40.5893					2166.51	15.3209					2127.79	53.3384					2080.81	118.661
			2180.03	15.2386					2164.25	4.15848					2169.8	30.7946					2177.21	39.8551					2175.36	14.93					2136.48	52.4205					2089.31	117.429
			2188.9	14.7856					2173.06	3.96964					2178.64	30.2142					2186.07	39.1313					2184.21	14.5482					2145.18	51.5133					2097.81	116.202
			2197.77	14.3444					2181.87	3.78893					2187.47	29.6431					2194.93	38.4179					2193.07	14.1751					2153.87	50.6169					2106.32	114.98
			2206.64	13.9146					2190.67	3.61602					2196.3	29.0813					2203.79	37.7147					2201.92	13.8108					2162.56	49.7312					2114	113.88
			2211	13.7077					2195	3.53386					2201	28.7857					2209	37.3062					2207	13.6055					2164	49.586					2114.82	113.763
			2215.51	13.4961					2199.48	3.45063					2205.13	28.5286					2212.65	37.0218					2210.77	13.455					2171.26	48.8563					2123.32	112.551
			2224.39	13.0887					2208.29	3.29244					2213.96	27.9849					2221.51	36.3391					2219.62	13.1075					2179.95	47.9921					2131.82	111.344
			2233.26	12.6921					2217.1	3.14119					2222.79	27.4502					2230.37	35.6664					2228.48	12.7683					2188.65	47.1386					2140.33	110.141
			2242.13	12.3062					2225.9	2.9966					2231.62	26.9243					2239.23	35.0037					2237.33	12.4371					2197.34	46.2958					2148.83	108.945
			2251	11.9307					2234.71	2.85839					2240.45	26.4071					2248.09	34.3509					2246.18	12.1138					2206.04	45.4637					2157.33	107.753
			2259.87	11.5654					2243.52	2.7263					2249.28	25.8986					2256.95	33.708					2255.03	11.7983					2214.73	44.6422					2165.83	106.566
			2268.75	11.2101					2252.33	2.6001					2258.11	25.3987					2265.81	33.0749					2263.89	11.4903					2223.43	43.8314					2174.34	105.385
			2277.62	10.8646					2261.13	2.47953					2266.94	24.9071					2274.67	32.4515					2272.74	11.1898					2232.12	43.0312					2182.84	104.209
			2283	10.6597					2267	2.40224					2272	24.6291					2281	32.0122					2279	10.9816					2236	42.6775					2186	103.774
			2286.49	10.5287					2269.94	2.36436					2275.77	24.424					2283.53	31.8377					2281.59	10.8965					2240.82	42.2415					2191.34	103.039
			2295.36	10.2022					2278.75	2.25438					2284.6	23.949					2292.39	31.2334					2290.45	10.6104					2249.51	41.4624					2199.84	101.874
			2304.23	9.88483					2287.56	2.14934					2293.43	23.4822					2301.26	30.6385					2299.3	10.3313					2258.2	40.6937					2208.35	100.714
			2313.11	9.57645					2296.36	2.04907					2302.26	23.0234					2310.11	30.053					2308.15	10.0589					2266.9	39.9356					2216.85	99.5603
			2321.98	9.27684					2305.17	1.95333					2311.09	22.5725					2318.97	29.4768					2317	9.79335					2275.59	39.1878					2225.35	98.4119
			2330.85	8.98579					2313.98	1.86195					2319.92	22.1294					2327.84	28.9098					2325.86	9.53431					2284.29	38.4505					2233.86	97.269
			2339.72	8.70311					2322.79	1.77474					2328.75	21.6941					2336.7	28.3518					2334.71	9.28168					2292.98	37.7234					2242.36	96.1318
			2348.59	8.42859					2331.59	1.69151					2337.58	21.2664					2345.56	27.8029					2343.56	9.03533					2301.68	37.0067					2250.86	95.0003
			2355	8.23532					2338	1.63339					2344	20.9601					2352	27.4093					2350	8.86004					2308	36.4919					2257	94.187
			2357.47	8.16205					2340.4	1.6121					2346.41	20.8463					2354.42	27.263					2352.41	8.79513					2310.37	36.3003					2259.36	93.8746
			2366.34	7.9033					2349.21	1.53633					2355.24	20.4335					2363.28	26.7318					2361.27	8.56094					2319.07	35.604					2267.87	92.7547
			2375.21	7.65214					2358.02	1.46404					2364.07	20.0281					2372.14	26.2094					2370.12	8.33263					2327.76	34.9179					2276.37	91.6406
			2384.08	7.40838					2366.82	1.39509					2372.9	19.6299					2381	25.6957					2378.97	8.11006					2336.45	34.2418					2284.87	90.5325
			2392.95	7.17184					2375.63	1.32933					2381.73	19.2389					2389.86	25.1905					2387.82	7.89312					2345.15	33.5758					2293.38	89.4303
			2401.82	6.94234					2384.44	1.2666					2390.56	18.8548					2398.72	24.6938					2396.68	7.68167					2353.84	32.9198					2301.88	88.3341
			2410.7	6.7197					2393.25	1.20679					2399.39	18.4777					2407.58	24.2054					2405.53	7.47559					2362.54	32.2737					2310.38	87.244
			2419.57	6.50375					2402.05	1.14975					2408.22	18.1074					2416.44	23.7254					2414.38	7.27476					2371.23	31.6375					2318.88	86.16
			2428.44	6.2943					2410.86	1.09536					2417.05	17.7438					2425.3	23.2535					2423.24	7.07907					2379.93	31.011					2327.39	85.0821
			2437.31	6.0912					2419.67	1.04351					2425.88	17.3869					2434.16	22.7897					2432.09	6.88838					2388.62	30.3943					2335.89	84.0104
			2446.18	5.89426					2428.48	0.994081					2434.71	17.0365					2443.02	22.3339					2440.94	6.70259					2397.32	29.7872					2344.39	82.945
			2455.06	5.70333					2437.28	0.946958					2443.54	16.6926					2451.88	21.8861					2449.8	6.52159					2406.01	29.1897					2352.89	81.8859
			2463.93	5.51825					2446.09	0.902039					2452.37	16.355					2460.74	21.446					2458.65	6.34525					2414.7	28.6018					2361.4	80.8332
			2472.8	5.33886					2454.9	0.859225					2461.2	16.0236					2469.6	21.0137					2467.5	6.17348					2423.4	28.0233					2369.9	79.7868

## Sheet: Figure 3
Figure 3
Figure 3d
Buffer	D219A/E220A	WT
1.66	132.97	681.3
1.55	131.96	698.35
2.53	136.13	714.41
Unit: εNADase activity (Δfluorescence*min-1)

## Sheet: Figure 4
Figure 4
Figure 4i
UT	WT	R129A	F130A	F137A	Q194A	Q194K
0.312	817.44	1.086	173.124	4.356	28.164	0.438
0.072	826.8	1.842	177.96	6.282	28.11	0.81
1.056	759.24	1.488	174.504	4.29	28.644	0.93
Unit: εNADase activity (Δfluorescence*min-1)

## Sheet: Supp fig 1
Supplemental figure 1
Supplemental figure 1a
Buffer	Af293	D141	ATCC46645	CEA17
-16.4869	1333.78	1228.14	1287.07	1152.14
-20.272	568.147	794.904	545.401	1045.05
-184.997	633.346	651.446	594.567	724.082
Unit: εNADase activity (Δfluorescence*min-1)
Supplemental figure 1b
Buffer	AMM agar	Malt agar	Saboraud agar	RPMI agar
-22.4869	1152.14	1127.81	229.454	407.674
-27.272	1045.05	791.421	457.401	286.575
-148.997	724.082	868.11	292.99	134.786
Unit: εNADase activity (Δfluorescence*min-1)

## Sheet: Supp fig 2
Supplemental figure 2
Supplemental figure 2b
Buffer	293 AfNADase
-0.42	151.62
0.138	155.28
-0.3	159.18
Unit: εNADase activity (Δfluorescence*min-1)
Supplemental figure 2h
Buffer	Control	95 °C 5 mins	95 °C 10 mins
1.2	531	202.8	126
1.2	478.8	201	129
1.2	484.2	201.6	130.8
Unit: εNADase activity (Δfluorescence*min-1)
Supplemental figure 2i
1.8	158.88	152.46	146.22
1.8	159.6	149.04	153.24
0.06	154.68	142.26	148.8
Unit: εNADase activity (Δfluorescence*min-1)

## Sheet: Supp fig 5
Supplemental figure 5
Supplemental figure 5d
Buffer	AfNADase	Aplysia californica cyclase
0.06	0.096	1.248
0.104	0.084	1.344
0.066	0.084	1.488
Unit: εNADase activity (Δfluorescence*min-1)

## Sheet: Supp fig 6
										Primary antibody:		Monoclonal ANTI-FLAG® M2 antibody produced in mouse (F3165, Sigma-Aldrich, Lot: SLBL123V7)
										Dilution: (1:1000)
										Secondary antibody:		Goat anti-Mouse IgG (H+L) Secondary Antibody, HRP (Catalog # 31430, ThermoFischer scientific, Lot: RA230188 )
										Dilution: (1:10000)
Lane 1 NcNADase FLAG tagged treated with PNGase
Lane 2 NcNADase FLAG tagged
Lane 3 Unrelated sample
Lane 4 Unrelated sample
Lane 6 Empty
Lane 7 Unrelated sample
Lane 8 Unrelated sample
